# Supplementary material for: Binary Binder for Cf/C-SiC Composites with Enhanced Mechanical Property
Source: Materials (Basel). 2022 Apr 8;15(8):2757. doi: 10.3390/ma15082757 (PMC9030504; doi:10.3390/ma15082757)
Supplement: Supplementary file 1 [file materials-15-02757-s001.zip]

Archive with 1 entries (1 files):
- materials-1661787-supplementary.pdf
